# Supplementary material for: Evidence of extensive non-allelic gene conversion among LTR elements in the human genome
Source: Sci Rep. 2016 Jun 27;6:28710. doi: 10.1038/srep28710 (PMC4921805; doi:10.1038/srep28710)
Supplement: Supplementary Information [file srep28710-s1.xls]

## Sheet: Supplementary Table S1
Supplementary table S1:LTR elements and flanking regions sequenced in this study
LTR ID	Seq Start	Seq End	bp sequenced	LTR Start	LTR End	LTR length	Strand	Class	Family	Subfamily	Notes
LTR-1	2744348	2745510	1163	2744510	2745497	988	+	LTR	ERVK	LTR13	Solo LTR
LTR-2	2865303	2867124	1822	2865434	2866983	1550	-	LTR	ERV1	LTR12C	Solo LTR
LTR-3	2870446	2871206	761	2870478	2871033	556	+	LTR	ERV1	LTR4	HERV flanking-LTR
LTR-4	6922117	6923049	933	6922249	6923034	786	+	LTR	ERV1	LTR17	Solo LTR
LTR-5	7047879	7048901	1023	7047906	7048864	959	+	LTR	ERVK	LTR5_Hs	Solo LTR
LTR-6	7874596	7875432	837	7874660	7875245	586	-	LTR	ERVK	LTR14C	Solo LTR
LTR-7	7995563	7997170	1608	7995731	7997121	1391	-	LTR	ERV1	LTR12C	Solo LTR
LTR-8	9818026	9818755	730	9818185	9818753	569	+	LTR	ERVK	LTR22	HERV flanking-LTR
LTR-9	9892085	9892938	854	9892263	9892845	583	+	LTR	ERVK	LTR14C	Solo LTR
LTR-10	13999376	14000172	797	13999465	13999998	534	-	LTR	ERV1	LTR12C	Solo LTR
LTR-11	14278147	14279660	1514	14278156	14279632	1477	-	LTR	ERV1	LTR12C	Solo LTR
LTR-12	15931338	15932679	1342	15931393	15932632	1240	-	LTR	ERV1	LTR12C	Solo LTR
LTR-13	15943004	15944533	1530	15943059	15944500	1442	+	LTR	ERV1	LTR12C	Solo LTR
LTR-14/15a	15999522	16001304	1783	15999559	15999981	423	+	LTR	ERV1	LTR12C	HERV flanking-LTRs
				16000001	16001226	1226	+	LTR	ERV1	LTR12C
LTR-16	16008871	16009903	1033	16008937	16009874	938	+	LTR	ERV1	LTR12C
LTR-17	16230447	16231584	1138	16230685	16231191	507	-	LTR	ERVL	LTR80B	Solo LTR
LTR-18	16420925	16422588	1664	16420994	16422515	1522	+	LTR	ERV1	LTR12C	HERV flanking-LTRs
LTR-19	16426173	16427876	1704	16426189	16427723	1535	+	LTR	ERV1	LTR12C
LTR-20	16539726	16541418	1693	16539787	16541341	1555	+	LTR	ERV1	LTR12C	Solo LTR
LTR-21	16617380	16618718	1339	16617392	16618648	1257	+	LTR	ERV1	LTR12C	HERV flanking-LTRs
LTR-22	16624448	16625914	1467	16624513	16625807	1295	+	LTR	ERV1	LTR12C
LTR-23	16700540	16702269	1730	16700564	16702229	1666	-	LTR	ERV1	LTR12C	HERV flanking-LTRs
LTR-24	16708795	16710677	1883	16708816	16710643	1828	-	LTR	ERV1	LTR12C
LTR-25	16737923	16738864	942	16737976	16738795	820	-	LTR	ERV1	LTR12C	HERV flanking-LTRs
LTR-26	16739075	16739802	728	16739087	16739727	641	-	LTR	ERV1	LTR12C
LTR-27	17013734	17014485	752	17013930	17014463	534	-	LTR	ERV1	LTR12B	Solo LTR
LTR-28	17040714	17041519	806	17040843	17041435	593	-	LTR	ERVL	LTR80B	Solo LTR
LTR-29	17364900	17365600	701	17365051	17365646	596	+	LTR	ERV1	LTR9B	Solo LTR
LTR-30	17371841	17373201	1361	17371863	17373129	1267	+	LTR	ERV1	LTR12C	HERV flanking-LTRs
LTR-31	17378963	17380279	1317	17378997	17380247	1251	+	LTR	ERV1	LTR12C
LTR-32	17505093	17505920	828	17505169	17505906	738	-	LTR	ERV1	LTR12D	HERV flanking-LTR
LTR-33	17545464	17546663	1200	17545542	17546421	880	+	LTR	ERV1	LTR12C	Solo LTR
LTR-34	17566798	17567509	712	17566922	17567489	568	+	LTR	ERVK	LTR22	Solo LTR
LTR-35	17803897	17804604	708	17804097	17804600	504	-	LTR	ERV1	LTR7	Solo LTR
LTR-36	17951527	17952529	1003	17951531	17952300	770	-	LTR	ERV1	LTR1D	Solo LTR
LTR-37	19154753	19156208	1456	19154805	19156196	1392	+	LTR	ERV1	LTR12C	Solo LTR
LTR-38	19244395	19245420	1026	19244538	19245319	782	-	LTR	ERV1	LTR17	Solo LTR
LTR-39	19296525	19298031	1507	19296636	19298030	1395	-	LTR	ERV1	LTR12C	HERV flanking-LTRs
LTR-40	19303877	19304765	889	19303999	19304688	690	-	LTR	ERV1	LTR12C
LTR-41	20828322	20829251	930	20828355	20828938	584	+	LTR	ERVK	LTR14C	HERV flanking-LTR
LTR-42	21041878	21043505	1628	21041899	21043334	1436	+	LTR	ERV1	LTR12C	Solo LTR
LTR-43	21207502	21209027	1526	21207543	21209021	1479	-	LTR	ERV1	LTR12C	Solo LTR
LTR-44	21861334	21862378	1045	21861367	21862333	967	-	LTR	ERVK	LTR5_Hs	Solo LTR
LTR-45	22084418	22086303	1886	22084517	22086167	1651	-	LTR	ERV1	LTR12C	Solo LTR
LTR-46	22172930	22173750	821	22172936	22173693	758	-	LTR	ERV1	LTR12	HERV flanking-LTR
LTR-47	23137935	23139054	1120	23137969	23138926	958	-	LTR	ERVK	LTR5_Hs	Solo LTR
LTR-48	23197772	23198345	574	23197806	23198304	499	-	LTR	ERV1	LTR7	HERV flanking-LTR
LTR-49	23231996	23232825	830	23232176	23232774	599	+	LTR	ERV1	LTR25-int	Solo LTR
LTR-50	23464354	23466088	1735	23464479	23466013	1535	-	LTR	ERV1	LTR12C	Solo LTR
LTR-51	24394453	24395250	798	24394456	24395017	562	-	LTR	ERVK	LTR22	HERV flanking-LTR
LTR-52	24511999	24513986	1988	24512064	24513869	1806	-	LTR	ERV1	LTR12C	Solo LTR
asingle interruptet LTR

## Sheet: Supplementary Table S2
Supplementary table S2: List of Y polimorphysms identified in this study
SNP	Y positiona	Mutation	Haplogroup	dbSNP (built 142)	LTR	Notes
V343	2744386	G to T	DT	rs113594118	LTR-1	set 16 samples
V344	2744893	G to C	R-V88	-	LTR-1	set 16 samples
V345	2745276	C to T	J-M67*	rs376204614	LTR-1	set 16 samples
V346	2865500	T to C	A00-L1086	-	LTR-2
V347	2865710	C to T	MS	-	LTR-2
V348	2865760	G to A	A0-V148	-	LTR-2	set 16 samples
V349	2865819	T to C	A3-M51*; A3-P71	rs529868464	LTR-2	set 16 samples
V350.1	2865842	C to G	E-M78	-	LTR-2	set 16 samples
V350.2	2865842	14bp Del	A1-M31	-	LTR-2	set 16 samples
V351	2866271	C to G	B1-M146; E-M34; E-V257*	rs372958788	LTR-2	set 16 samples
V352	2866281	G to A	E-V257*	rs377277454	LTR-2
V353	2866302	G to A	E-V257*	-	LTR-2
V354	2866347	G to A	E-V257*; E-V12*	-	LTR-2
V355	2866349	C to G	E-V257*	-	LTR-2
V356	2866356	T to C	E-V257*; B2, E-V12*	-	LTR-2	set 16 samples
V357	2866398	Del G	J-M67*	-	LTR-2	set 16 samples
V358	2866400	C to A	J-M67*	-	LTR-2	set 16 samples
V359	2866402	C to A	A00-L1086	-	LTR-2
V360	2866416	G to T	J-M67*	-	LTR-2	set 16 samples
V361	2866419	T to C	J-M67*	-	LTR-2	set 16 samples
V362	2866421	G to C	J-M67*	-	LTR-2	set 16 samples
V363	2866480	C to G	Highly homoplasic	rs9785916	LTR-2
V364	2866490	T to A	B1	-	LTR-2	set 16 samples
V365.1	2866494	C to T	B1	rs386828656CGC/AGT	LTR-2	set 16 samples
V365.2	2866494	C to A	Highly homoplasic		LTR-2
V366	2866496	G to T	Highly homoplasic		LTR-2
V367	2866505	T to C	B1	-	LTR-2	set 16 samples
V368	2866549	C to G	A3-M28	-	LTR-2
V369	2866597	C to A	C-M217*	-	LTR-2
V370	2866613	C to T	Highly homoplasic	rs7893086	LTR-2	set 16 samples
V371	2866614	A to G	Highly homoplasic	rs7892882	LTR-2	set 16 samples
V372	2866617	A to C	A3-M28	-	LTR-2
V373	2866618	C to G	A3-M13*/A3-V67	-	LTR-2
V374	2866619	T to G	A3-M28	-	LTR-2
V375.1	2866627	G to A	A00-L1086	-	LTR-2
V375.2	2866627	G to C	A3-M28	-	LTR-2
V376	2866630	C to T	Highly homoplasic	-	LTR-2
V377	2866640	C to T	E-V22*	-	LTR-2
V378	2866644	G to A	N	-	LTR-2
V379	2866656	C to T	E-V16	-	LTR-2
V380	2866724	A to C	B2-P6	-	LTR-2	set 16 samples
V381	2866728	T to C	B2-P6	-	LTR-2	set 16 samples
V382	2866731	A to C	B2-P6	-	LTR-2	set 16 samples
V383	2866732	T to C	B2-P6	-	LTR-2	set 16 samples
V384	2866733	G to A	B2-P6	-	LTR-2	set 16 samples
V385	2866748	C to T	C-M38	-	LTR-2
V386	2866770	C to G	E-M35*	-	LTR-2
V387	2866786	A to G	A1-M31	-	LTR-2	set 16 samples
V388	2866791	C to T	A1-M31	-	LTR-2	set 16 samples
V389	2866871	C to A	E-M33	-	LTR-2	set 16 samples
V390	2866880	Del G	E-M33; C-M217	rs376489868insdel GA	LTR-2	set 16 samples
V391	2866881	Del A	C-M217; Q-M117		LTR-2
V392	2866886	A to G	C-M217; Q-M117	rs369323647	LTR-2
V393	2866903	A to G	C-M217; Q-M117; L-M20*	rs201597515	LTR-2
V394	2866931	T to C	C-M217	-	LTR-2
V395	2866944	T to G	A0-V148	rs373611525	LTR-2	set 16 samples
V396	2866967	G to A	G-M201	rs539938226	LTR-2	set 16 samples
V397	7048541	G to C	A3-M51*	rs113007187	LTR-5	set 16 samples
V398	7048589	G to A	A1-M31	-	LTR-5	set 16 samples
V399	7048628	C to G	A2-P3	rs529007351	LTR-5	set 16 samples
V400	7048870	G to A	J-M67*	rs372536048	LTR-5	set 16 samples
V401	7874781	A to T	A0-V148	-	LTR-6	set 16 samples
V402	7996305	G to C	E-V22*	-	LTR-7	set 16 samples
V403	7996584	G to A	GR	rs9785976	LTR-7	set 16 samples
V404	7996768	G to A	R-V88	rs9785776	LTR-7	set 16 samples
V405	9818710	A to G	A2-P3	rs576055712	LTR-8	set 16 samples
V406	13999571	C to T	C-V20	-	LTR-10	set 16 samples
V407	13999657	C to T	B2-M109*	rs533095107	LTR-10	set 16 samples
V408	14000001	G to A	A0-V148	-	LTR-10	set 16 samples
V409	14278765	C to T	C-V20	-	LTR-11	set 16 samples
V410	14279081	C to T	C-V20	-	LTR-11	set 16 samples
V411	14279433	C to A	A3	rs544628919	LTR-11	set 16 samples
V412	15931671	G to T	GR	rs7067475	LTR-12	set 16 samples
V413	15931853	G to C	A3	rs113789101	LTR-12	set 16 samples
V414	15932327	A to G	ER	rs111455951	LTR-12	set 16 samples
V415	15943098	G to A	E-M85*	-	LTR-13	set 16 samples
V416	15943254	G to A	A1-M31	-	LTR-13	set 16 samples
V417	15943362	T to C	B2-M109*	-	LTR-13	set 16 samples
V418	15943590	19bp Del	A3	-	LTR-13	set 16 samples
V419	15944247	A to G	A0-V148	-	LTR-13	set 16 samples
V420	15999749	G to A	A1-M31	-	LTR-14	set 16 samples
V421	16008920	T to C	A1-M31	-	LTR-16	set 16 samples
V422	16009691	T to C	G-M201	-	LTR-16	set 16 samples
V423	16230685	G to A	A3-M13	-	LTR-17	set 16 samples
V424	16230841	A to T	A0-V148	-	LTR-17	set 16 samples
V425	16421137	G to A	J-M67*	-	LTR-18	set 16 samples
V426	16421251	C to T	A0-V148	-	LTR-18	set 16 samples
V427	16421843	A to C	A2/A3	rs544489275	LTR-18	set 16 samples
V428	16421881	T to C	B2-M30	rs368533315	LTR-18	set 16 samples
V429	16426937	C to G	R-V88	rs4532768	LTR-19	set 16 samples
V430	16427564	A to T	J-M67*	rs372543511	LTR-19	set 16 samples
V431	16427582	G to C	J-M67*	-	LTR-19	set 16 samples
V432	16427717	G to A	B2-P6/B2-M30	rs112955354	LTR-19	set 16 samples
V433	16540149	A to C	B2-M30	rs371678537	LTR-20	set 16 samples
V434	16540552	G to C	J-M67*	rs558297411	LTR-20	set 16 samples
V435	16540739	120bp Ins	A0-V148	-	LTR-20	set 16 samples
V436	16540803	A to G	C-V20	rs374810170	LTR-20	set 16 samples
V437	16624630	G to T	B2-P6	-	LTR-22	set 16 samples
V438	16625479	G to C	A2-P3	-	LTR-22	set 16 samples
V439	16700571	G to C	A3	rs573862565	LTR-23	set 16 samples
V440	16700625	G to A	J-M67*	rs369458131	LTR-23	set 16 samples
V441	16701321	G to A	B2	rs376432375	LTR-23	set 16 samples
V442	16701618	C to T	A1-M31	-	LTR-23	set 16 samples
V443	16702018	G to A	A1-M31	-	LTR-23	set 16 samples
V444	16702039	G to T	A2-R	-	LTR-23	set 16 samples
V445	16709061	C to T	R2-M124	-	LTR-24
V446	16709306	G to C	B-P6	rs375462348	LTR-24
V447	16709551	T to C	J2-M92	-	LTR-24
V448	16709731	T to C	I-M170*	-	LTR-24
V449	16709738	A to G	I-M170*	-	LTR-24
V450	16709739	C to T	I-M170*	-	LTR-24
V451	16709756	G to A	I-M170*	-	LTR-24
V452	16709776	T to G	I-M170*	-	LTR-24
V453	16709778	C to T	I-M170*	-	LTR-24	set 16 samples
V454	16709787	C to A	I-M170*, A0-V150; A1,M31	-	LTR-24
V455	16709792	Ins AC	I-M170*	-	LTR-24
V456	16710117	G to A	B1-M146	-	LTR-24	set 16 samples
V457	16710137	G to C	A3-M51	-	LTR-24	set 16 samples
V458	16710139	C to T	A3-M51	-	LTR-24	set 16 samples
V459	16710270	G to A	T-M70*	-	LTR-24
V460	16710277	A to G	BR; reverted in E-V257*	rs111247952	LTR-24	set 16 samples
V461	16710327	G to T	E-V44	-	LTR-24
V462	16710359	C to T	R2-M124	rs376398545	LTR-24
V463	16710380	C to T	C-M93	-	LTR-24
V464	16710470	C to G	B2-P6	-	LTR-24	set 16 samples
V465	16710593	C to A	B2	rs386828809ACG/CCA	LTR-24	set 16 samples
V466	16710595	A to G	B2		LTR-24	set 16 samples
V467	16738160	G to T	C-V20	-	LTR-25	set 16 samples
V468	16738734	C to G	G-M201	-	LTR-25	set 16 samples
V469	16739675	C to T	J2-M172	rs369033355	LTR-26	set 16 samples
V470	17014229	A to G	B2-P6/B2-M30	rs111917352	LTR-27	set 16 samples
V471	17371903	T to G	A1-M31	-	LTR-30	set 16 samples
V472	17371941	C to T	B2-M30	rs377130635	LTR-30	set 16 samples
V473	17372321	G to A	BR	rs530941052	LTR-30	set 16 samples
V474	17373071	C to A	A2-P3	rs550674176	LTR-30	set 16 samples
V475	17373146	G to A	E-M44	-	LTR-30	set 16 samples
V476	17379868	C to T	ER	rs113825483	LTR-31	set 16 samples
V477	17505724	A to G	E2b-M85*	-	LTR-32	set 16 samples
V478	17545579	C to T	E-M44	-	LTR-33	set 16 samples
V479	17545608	G to T	R-V88	rs9786265	LTR-33	set 16 samples
V480	17545978	C to T	A0-V148	-	LTR-33	set 16 samples
V481	17546107	A to C	B1-M146	-	LTR-33	set 16 samples
V482	17567196	T to C	B2-M109*	-	LTR-34	set 16 samples
V483	17803995	T to C	E-V22*	rs374036393	LTR-35	set 16 samples
V484	17952088	C to T	A3-M51	rs557916715	LTR-36	set 16 samples
V485	19155627	A to C	B2	rs111987528	LTR-37	set 16 samples
V486	19244877	C to T	A1-M31	-	LTR-38	set 16 samples
V487	19245068	G to A	B1-M146	-	LTR-38	set 16 samples
V488	19245417	C to A	R-V88	rs11096430	LTR-38	set 16 samples
V489	20828710	A to G	A0-V148	-	LTR-41	set 16 samples
V490	20829192	C to T	A1-M31	-	LTR-41	set 16 samples
V491	21041911	G to C	A0-V148	-	LTR-42	set 16 samples
V492	21043272	G to A	E-M44	-	LTR-42	set 16 samples
V493	21043387	A to G	B2-P6	-	LTR-42	set 16 samples
V494	21043446	T to C	A0-V148	-	LTR-42	set 16 samples
V495	21207611	G to A	A3-M51	rs576539086	LTR-43	set 16 samples
V496	21208068	T to C	B2-M109*	-	LTR-43	set 16 samples
V497	21208412	G to A	B2-P6	rs112135359	LTR-43	set 16 samples
V498	21861523	G to A	A1-M31	-	LTR-44	set 16 samples
V499	21861599	G to A	A2-P3	rs563425848	LTR-44	set 16 samples
V500	21862245	T to A	A2-P3	rs542633539	LTR-44	set 16 samples
V501	22084600	A to G	A1-M31	-	LTR-45	set 16 samples
V502	22085680	C to G	J-M67*	-	LTR-45	set 16 samples
V503	22172960	G to T	J-M67*	rs367721990	LTR-46	set 16 samples
V504	22173742	G to A	G-M201	-	LTR-46	set 16 samples
V505	23137948	A to G	A1-M31	-	LTR-47	set 16 samples
V506	23138020	A to T	A3-M51	rs568411506	LTR-47	set 16 samples
V507	23138536	G to C	B2-P6	rs112836212	LTR-47	set 16 samples
V508	23138634	G to A	A2-P3	rs554042507	LTR-47	set 16 samples
V509	23138653	G to T	A0-V148	-	LTR-47	set 16 samples
V510	23198194	G to A	A2-P3	-	LTR-48	set 16 samples
V511	23232623	G to A	G-M201	-	LTR-49	set 16 samples
V512	23464900	G to T	A3-M51	rs565358333	LTR-50	set 16 samples
V513	24395033	Ins T	E-V22*	-	LTR-51	set 16 samples
V514	24395238	Ins C	G-M201	-	LTR-51	set 16 samples
aY-position according to GCh37/hg19 human genome reference sequence

## Sheet: Supplementary Table S3
Supplementary table S3: Comparison of present study and Karmin et al. (2014) for the variants found in LTR 2
Present study	Karmin et al. 2014
V346	No
V347	Yes
V348	No
V349	No
V350.1	Yes
V350.2	Yes
V351	Found but discarded
V352	No
V353	Found but discarded
V354	Found but discarded
V355	Found but discarded
V356	Found but discarded
V357	No
V358	No
V359	No
V360	No
V361	No
V362	No
V363	Found but discarded
V364	Found but discarded
V365.1	No
V365.2	No
V366	No
V367	Found but discarded
V368	No
V369	No
V370	No
V371	No
V372	No
V373	No
V374	No
V375.1	No
V375.2	No
V376	Found but discarded
V377	No
V378	Found but discarded
V379	No
V380	Found but discarded
V381	Found but discarded
V382	No
V383	Found but discarded
V384	No
V385	No
V386	No
V387	Found but discarded
V388	No
V389	Found but discarded
V390	No
V391	No
V392	Yes
V393	Yes
V394	Yes
V395	Yes
V396	Yes
